# Supplementary material for: The history of state preemption and medical device regulation: lessons for artificial intelligence oversight
Source: Health Aff Sch. 2026 Mar 3;4(3):qxag046. doi: 10.1093/haschl/qxag046 (PMC12975178; doi:10.1093/haschl/qxag046)
Supplement: qxag046_Supplementary_Data [file qxag046_supplementary_data.zip]

Archive with 4 entries (4 files):
- Thomason, coi_disclosure (1).docx
- coi_disclosure (1) Brian J Miller.docx
- coi_disclosure_BFY.docx
- LB disclosure.pdf
